# Supplementary material for: Relationship between Coffee, Tea, and Carbonated Beverages and Cardiovascular Risk Factors
Source: Nutrients. 2023 Feb 13;15(4):934. doi: 10.3390/nu15040934 (PMC9966641; doi:10.3390/nu15040934)
Supplement: Supplementary file 1 [file nutrients-15-00934-s001.zip]

Archive with 1 entries (1 files):
- nutrients-2185669-supplementary.pdf
